# Supplementary material for: Metal-induced malformations in early Palaeozoic plankton are harbingers of mass extinction
Source: Nat Commun. 2015 Aug 25;6:7966. doi: 10.1038/ncomms8966 (PMC4560756; doi:10.1038/ncomms8966)
Supplement: Supplementary Data 2 — ToF-SIMS data matrices (.xlsx). Tab 1: focused beam mode data. Tab 2: mapping mode data. [file ncomms8966-s3.xlsx]

## Sheet: Focussed Beam mode
Depth in core (m)	2428.1	2127.5	2127.5	2127	2127	2127	2126.75	2126.75	2126.75	2126.5	2125.5	2125.5	2125.1	2459	2459	2428.1	2142.2	2142.2	2127.5	2127	2127	2126.75	2126.5	2125.5	2125.15	2125.1	2459	2459	2459	2459	2459	2459	2459	2428.1	2428.1	2428.1	2428.1	2428.1	2428.1	2428.1	2332.4	2332.4	2332.4	2332.4	2332.4	2332.4	2332.4	2332.4	2332.4
ID	23111111P	07021212P	07021218P	06021216P	06021212P	06021220P	06021231P	06021236P	06021235P	30111144P	07021231P	07021238P	25111118P	29111138P	29111139P	23111115P	29111108P	29111119P	07021219P	06021209P	06021214P	06021237P	30111138P	07021226P	07021248P	25111102P	29111128P	29111130P	29111132P	29111145P	29111127P	29111141P	29111147P	23111112P	23111113P	23111117P	23111120P	23111116P	23111119P	23111118P	23111124P	23111126P	23111128P	24111104P	24111106P	24111112P	24111115P	24111116P	24111118P
Taxon	Acritarch	Acritarch	Acritarch	Acritarch	Acritarch	Acritarch	Acritarch	Acritarch	Acritarch	Acritarch	Acritarch	Acritarch	Acritarch	Scolecodont	Scolecodont	Scolecodont	Scolecodont	Scolecodont	Scolecodont	Scolecodont	Scolecodont	Scolecodont	Scolecodont	Scolecodont	Scolecodont	Scolecodont	Angochitina	Ancyrochitina	Angochitina	Ancyrochitina	Cingulochitina	Cingulochitina	Cingulochitina	Angochitina	Ancyrochitina	Angochitina	Ancyrochitina	Cingulochitina	Cingulochitina	Cingulochitina (Teratologic ?)	Ancyrochitina	Ancyrochitina	Plectochitina	Plectochitina	Ancyrochitina	Sphaerochitina	Ancyrochitina	Plectochitina	Ancyrochitina
	number of counts at detector, normalised agains the total number of counts, from 133 to 200 seconds into the analysis
H+	0.00911766	0.00330191	0	0.0194079	0.0208667	0.0199964	0.0109592	0.0252152	0.0294219	0.0162953	0.0379907	0.0741716	0.00635763	0.0180135	0.00749232	0.0126019	0.100029	0.0243542	0.00768753	0.104858	0.0564408	0.0214828	0.0401056	0.0264403	0.0121465	0.0247438	0.00996753	0.007809	0.00885497	0.00351584	0.00489309	0.00731862	0.00713439	0.0125593	0.01005	0.00492207	0.00921765	0.00585575	0.00700002	0.00486965	0.0119681	0.00814349	0.00492061	0.00647032	0.00869503	0.00823675	0.00961376	0.00690509	0.00821279
C+	0.0110341	0.0005648	0.000938233	0.00571652	0.0120522	0.0193316	0.0110375	0.0222854	0.0182172	0.00331734	0.0173151	0.0195304	0.00143521	0.022397	0.0122798	0.0201726	0.0595485	0.0234909	0.00811356	0.0976231	0.118634	0.022929	0.0455285	0.0288592	0.0168781	0.0298395	0.0127358	0.0156631	0.0161297	0.00170199	0.00558376	0.0104812	0.0104159	0.0141914	0.0192477	0.00819458	0.0159228	0.0127907	0.00852051	0.00668301	0.0178681	0.0118861	0.00574255	0.00644313	0.0104777	0.0119575	0.0191852	0.0100507	0.00576529
Na+	0.279518	0.183126	0.0248632	0.0430829	0.186554	0.184948	0.140706	0.107504	0.127082	0.187004	0.221558	0.160998	0.00280777	0.0899242	0.407594	0.047265	0.0186488	0.0623547	0.0506547	0.0199033	0.150893	0.0203086	0.0194443	0.00547835	0.0233596	0.0169929	0.181532	0.46797	0.380776	0.0926454	0.329385	0.171778	0.482327	0.0479494	0.0761202	0.451226	0.0491228	0.035587	0.0884832	0.201631	0.475063	0.0884595	0.427216	0.191078	0.250696	0.400221	0.108095	0.146528	0.0255567
Mg+	0.00179385	8.68923e-05	0.000156372	0.000242682	0.000723933	0.00121107	0.00135685	0.000702995	0.00137218	0.000268974	0.000437531	0.00109721	1.958e-06	0.00169985	0.0014421	0.00211772	0.00813596	0.0109403	0.00122899	0.000180539	0.00262169	0.00126727	0.000582862	0.00132931	0.00160778	0.00687428	0.00147066	0.00114822	0.000323925	0.000610541	0.00241379	0.00140981	0.00245928	0.00122756	0.00356398	0.00306993	0.000782007	0.000240403	0.000397612	0.00165114	0.00228819	0.000520639	0.00206587	0.000446631	0.00534136	0.000753014	0.00146818	0.000649181	0.000278656
Al+	0.0432815	0.000391015	0.000781861	0.00635019	0.00245333	0.00223092	0.00770275	0.0045379	0.00983256	0.00369839	0.00425429	0.00263331	0.000344608	0.0183435	0.0183776	0.0358125	0.0247744	0.0202703	0.125373	0.00553946	0.00582114	0.0180533	0.0292457	0.00448856	0.0100459	0.019539	0.00613948	0.00231336	0.00234619	0.00146781	0.0114794	0.00383585	0.0065705	0.0472426	0.0237378	0.0101497	0.0328876	0.0027788	0.0196298	0.0149387	0.00836198	0.00423791	0.00535047	0.0100337	0.0174837	0.00494838	0.00743501	0.00406411	0.00955253
Si+	0.0208745	0.00921058	0.00140735	0.00366046	0.00469886	0.00406119	0.00976934	0.0271853	0.0278814	0.0158695	0.00490593	0.00482774	0.000227128	0.0178703	0.00497048	0.00446048	0.0258529	0.00509662	0.00583137	0.00981074	0.00779673	0.0048006	0.0139421	0.00414713	0.00323175	0.00624868	0.012506	0.00727015	0.00833427	0.00146467	0.0058999	0.00652893	0.00582526	0.0302892	0.0140678	0.00742015	0.0202455	0.00280085	0.0143311	0.00793355	0.0124617	0.00941739	0.00426715	0.00674024	0.0293095	0.00203124	0.00727502	0.0126836	0.00442005
K+	0.0746093	0.12469	0.00609851	0.0697173	0.216697	0.201894	0.0538044	0.0677401	0.0415358	0.0305285	0.093101	0.0444737	0.0025082	0.018468	0.0912475	0.0163953	0.0114553	0.0400923	0.0268066	0.0556059	0.204122	0.0162777	0.0062716	0.00395722	0.00523159	0.0192262	0.0233765	0.143454	0.0825313	0.0333895	0.285381	0.03247	0.11416	0.0172278	0.0217418	0.131026	0.0135335	0.0181583	0.0385633	0.0646116	0.0717246	0.020335	0.119902	0.0415522	0.0890606	0.0612114	0.0151618	0.0288881	0.00382431
Ca+	0.030118	0.00256332	0.00172009	0.00338407	0.0169052	0.0356492	0.0320791	0.0200038	0.0429333	0.00385529	0.00620921	0.00519348	0.000272162	0.0296011	0.0355986	0.0309059	0.0140939	0.0181121	0.0221377	0.00562312	0.0172149	0.0308978	0.00927916	0.00848415	0.0249908	0.0243655	0.00398755	0.0179483	0.00564599	0.0147774	0.0153571	0.0284304	0.0281699	0.0114061	0.0171521	0.0811632	0.00853824	0.00268222	0.00615531	0.040392	0.0305036	0.0100536	0.0639616	0.00985112	0.0206724	0.0200951	0.0181781	0.0139495	0.00575019
41K+	0.00615587	0.00195508	0.000156372	0.0053525	0.0149144	0.0155891	0.00459764	0.00562396	0.00434384	0.00235352	0.00317443	0.00373052	0.000184052	0.00216685	0.0073203	0.00228248	0.0012984	0.00375191	0.00236454	0.00413478	0.0144659	0.0020978	0.000704097	0.000602311	0.00106286	0.00200409	0.0018167	0.0107938	0.00592753	0.00262616	0.020723	0.0030006	0.00902232	0.0016321	0.00177461	0.0112819	0.00111031	0.00128495	0.00276963	0.00560992	0.00527741	0.00177397	0.0102065	0.00307593	0.00612797	0.0047733	0.00179758	0.00244441	0.00041867
47Ti+	0.000180675	0	0	0.0004584	2.01093e-05	7.28465e-05	0.00034965	0.000601966	3.36732e-05	0.000224145	2.79275e-05	7.31475e-05	5.874e-06	0.00191778	0.00246694	5.22399e-05	0.00131934	0.00111229	4.43451e-05	0.000189346	0.000285776	0.000619317	0.00170662	0.000120846	3.95651e-05	0.000334621	0.000324411	0.000126953	0.000829491	0.000109772	0.00184844	0.000202487	0.0010632	7.90477e-05	0.000232434	9.72375e-05	0.000216591	0.00015117	0.00134471	0.00105405	0.000970237	0.000628248	0.000535362	0.000877726	0.000129244	0.000419747	0.000315282	0.000300908	0.00231298
Ti+	0.00310375	0	0.000312744	0.00472557	0.000154171	0.00152067	0.00638764	0.0116773	0.00115331	0.00239835	0.000214111	0.000512033	7.832e-06	0.0319859	0.0415793	0.00124572	0.0223451	0.0127665	0.00078079	0.00189786	0.00562545	0.00995919	0.0279634	0.00138301	0.000722963	0.00578676	0.00566638	0.00132877	0.0115463	0.00197171	0.0331052	0.00324864	0.0172224	0.00113922	0.00392186	0.00205704	0.0034039	0.00271687	0.0214847	0.0180072	0.0179858	0.00960096	0.00925232	0.0159175	0.0043542	0.00691844	0.00409867	0.00522038	0.0364394
49Ti+	0.000232297	0	0	0.0004584	1.34062e-05	0.000209434	0.000589709	0.00102713	0.000117856	0.000425875	3.72367e-05	0.000146295	3.916e-06	0.00266497	0.00357596	0.000144664	0.00199996	0.0011621	7.28526e-05	0.000158522	0.000450408	0.000855588	0.00259723	0.000176473	8.63239e-05	0.000611047	0.000508244	0.000160807	0.000935448	0.000173544	0.00311301	0.000329041	0.00155009	0.000162745	0.000372632	0.000195633	0.000294108	0.000237253	0.00176622	0.00150644	0.00145816	0.000921008	0.000851856	0.00135154	0.000374363	0.000603255	0.000319988	0.00045972	0.00303364
V+	3.54898e-05	4.34461e-05	0.000156372	6.74118e-05	4.69216e-05	3.64232e-05	4.6968e-05	5.05146e-05	4.20914e-05	4.4829e-05	1.86183e-05	7.31475e-05	1.7622e-05	0.000155664	0.000318433	6.83137e-05	0.00010471	0.000199216	5.06801e-05	5.28406e-05	7.14441e-05	0.000161094	0.000307751	0.000101664	8.63239e-05	0.000174585	8.92131e-05	9.87409e-05	8.77929e-05	3.0318e-05	0.000126742	9.74466e-05	7.94918e-05	0.000134846	0.000114372	8.21889e-05	0.000107155	9.02823e-05	0.00016041	0.000103577	0.000286024	0.000256363	0.00013699	0.000168943	8.46774e-05	0.000158196	0.000287048	0.0001681	0.000216885
Cr+	6.4527e-05	0	0	0.000195494	1.34062e-05	0.000300492	5.74053e-05	0.000126287	8.41829e-05	2.24145e-05	5.5855e-05	0	3.916e-06	0.000280196	0.0009919	8.8406e-05	0.000115181	0.000249021	6.65176e-05	2.20169e-05	0.000111826	0.000168254	0.000265785	0.000111255	6.29445e-05	6.18321e-05	0.000162206	0.000160807	0.00018164	2.19544e-05	0.000108229	0.000129085	0.000149047	0.000255743	0.000213987	0.000186372	0.000218871	0.00010183	0.00016553	0.000120332	0.000319673	0.000284848	0.000162183	0.000236908	2.45119e-05	0.000130775	0.000235285	0.000216394	0.000189431
54Fe+	0.000512989	4.34461e-05	0	0.000701083	0.00103228	0.00113823	0.00172216	0.000728252	0.00180151	0.000762093	0.000102401	0.000219443	1.7622e-05	0.000298875	0.000179347	0.000261199	0.000356013	0.000315426	0.00453745	0.00225013	0.00114621	0.00324694	0.00225684	0.000441184	0.0045356	0.00171675	0.000186536	0.000172091	0.000281543	3.13634e-05	0.000225002	0.000273357	6.70712e-05	0.000325491	0.000247191	0.000177111	0.000269029	9.97304e-05	0.000220137	0.000194969	0.000207507	0.000262693	0.000184228	0.00017671	0.000113646	0.000137103	0.000357634	0.00019689	0.000212767
Fe +	0.00786261	0.000738585	0.000625489	0.0125521	0.0159668	0.0159261	0.0248565	0.0113532	0.030491	0.0121262	0.00164772	0.00329164	2.5454e-05	0.00480069	0.00303792	0.00427563	0.00503654	0.00438276	0.0708856	0.0319774	0.0150809	0.0495024	0.0361095	0.005979	0.0673866	0.0256567	0.00243308	0.00264626	0.00330283	0.000407724	0.00355304	0.00399911	0.00141595	0.00428718	0.00395506	0.00317064	0.00383708	0.00163768	0.00351366	0.00298241	0.0041221	0.00394831	0.00307046	0.002472	0.00171806	0.00194054	0.00400456	0.00281869	0.00277969
FeH+	0.000454915	8.68923e-05	0.000469116	0.00138194	0.00122666	0.000947004	0.00195178	0.00102713	0.00318211	0.00199489	0.000148947	0.000512033	5.4824e-05	0.00041718	0.000197648	0.000321476	0.000418839	0.000464838	0.00487004	0.00228095	0.000869754	0.00410969	0.00273246	0.000542848	0.00587183	0.00200045	0.000159502	0.000155164	0.000217968	3.34543e-05	0.000165192	0.000267029	9.68807e-05	0.000320841	0.000239813	0.000200263	0.00023711	0.000137523	0.000201366	0.000180498	0.000196291	0.000278518	0.000184228	0.000188362	0.000111418	0.000134994	0.000334105	0.000188532	0.000146878
Ni+	0.000190355	0	0	0.000330318	0.000301639	0.000318703	0.000297464	0.000450422	0.000580862	0.000179316	0.000204802	0.00029259	9.79e-06	0.000684923	0.000446538	0.000598749	0.000764382	0.0012451	0.000479877	0.000774996	0.00054049	0.00115988	0.00105381	0.000585048	0.000728358	0.000902022	0.000519058	0.000473956	0.00052373	5.64541e-05	0.000210762	0.000553041	0.000288158	0.000562634	0.000634581	0.000406314	0.000617854	0.000414669	0.000395906	0.000385368	0.000381365	0.000436767	0.000187377	0.000297106	0.000245119	0.000392326	0.000465865	0.000363132	0.000171586
Co+	0.000283919	8.68923e-05	0	0.000141565	0.000160874	0.000291386	0.000114811	0.000206268	0.00053877	0.000156901	8.37825e-05	7.31475e-05	7.832e-06	0.00100248	0.000622225	0.000787617	0.00130887	0.000946278	0.000212223	0.000444742	0.000313733	0.000687334	0.000666794	0.000368292	0.000325513	0.000454648	0.000570423	0.000648869	0.000799218	7.7363e-05	0.000408707	0.000975732	0.000394975	0.000539384	0.000678854	0.00074896	0.000599615	0.000453511	0.000375428	0.000495038	7.85163e-05	4.90572e-05	8.03043e-05	3.49537e-05	2.00552e-05	2.95299e-05	5.17628e-05	4.45789e-05	2.74537e-05
60Ni+	0.000112922	0	0.000156372	0.000107859	0.000154171	0.000136587	8.87173e-05	0.000168382	0.000210457	0.000156901	2.79275e-05	0.000146295	9.79e-06	0.000373594	0.000274511	0.000257181	0.000387426	0.000796866	9.97764e-05	0.000339061	0.000211226	0.000458223	0.000405672	0.000293483	0.000183438	0.000341895	0.000251419	0.000205945	0.000269433	3.86815e-05	0.000138134	0.000224001	0.000119238	0.000204594	0.000236123	0.000222257	0.000202911	0.000161668	0.000162117	0.000169074	0.000117774	0.000183569	0.000113371	0.000157292	0.000102504	0.000137103	0.000188228	0.000164385	0.000109815
Cu+	0.00561062	0.00273711	0.000312744	0.00612773	0.00362637	0.00612821	0.00587099	0.00900423	0.0121055	0.00755368	0.00411465	0.00548607	0.00160164	0.0112825	0.00990436	0.00471766	0.0059894	0.0072548	0.00800903	0.0101938	0.00760414	0.0193098	0.0166792	0.010316	0.0104956	0.0114389	0.00349823	0.0030384	0.00386894	0.00209089	0.00443312	0.00648083	0.00933036	0.00425463	0.00291465	0.00658668	0.00527798	0.000900723	0.00455292	0.0055231	0.00397068	0.00429329	0.00283742	0.00462166	0.00140609	0.00358156	0.00242344	0.00219273	0.00394373
Sr+	0.000567837	0.000130338	0	0.000121341	4.69216e-05	0.000163905	0.000187872	0.000117867	0.000202039	6.72435e-05	0.000204802	0.000950918	2.937e-05	0.00191778	0.00249256	0.000192886	0.000178007	0.00288864	0.000232812	0.000127698	6.21253e-05	0.000254171	0.00324538	0.000207164	0.000282351	0.00011639	0.000191943	0.00021723	0.000393554	7.21358e-05	0.000360289	0.000485968	0.000760141	0.000106947	0.000343116	0.000197948	9.5756e-05	0.000142772	0.000319114	0.000620701	0.000459881	0.000269023	0.00046608	0.00125251	0.000260717	0.000141322	7.52913e-05	0.000281404	0.00132876
Y+	8.06587e-05	4.34461e-05	0.000156372	0.000128082	8.0437e-05	0.000300492	0.000140904	0.000328345	0.000404078	0.000268974	3.72367e-05	0.000219443	7.832e-06	0.000423407	0.000384316	8.43875e-05	0.000167536	0.000232419	0.000261319	9.24711e-05	0.000434877	0.000451063	0.000904602	0.000128519	0.00026077	0.000254603	6.75857e-05	0.00036111	0.000108984	2.50907e-05	0.000234971	8.73223e-05	0.000191277	6.9748e-05	0.00012913	5.09339e-05	7.29569e-05	2.72946e-05	3.92493e-05	0.000224671	0.000622522	0.000207306	0.000100774	0.000198071	3.7882e-05	0.000103355	6.11742e-05	0.00011702	0.000321209
95Mo+	6.4527e-06	0	0.000156372	8.76353e-05	0.00019439	3.64232e-05	5.74053e-05	4.20955e-06	5.05097e-05	0	9.30917e-06	0	5.874e-06	2.49063e-05	4.75819e-05	8.03691e-06	5.23549e-05	1.66014e-05	3.48425e-05	2.20169e-05	4.97002e-05	3.22188e-05	3.26403e-05	5.75457e-06	4.49604e-05	7.27437e-06	1.8924e-05	5.64234e-06	6.05468e-06	1.25454e-05	5.26904e-05	1.51865e-05	2.48412e-05	1.85995e-05	1.10683e-05	1.9679e-05	6.83971e-06	9.44814e-06	1.36519e-05	1.21855e-05	0	1.26599e-05	3.46411e-05	9.70936e-06	2.22835e-06	6.32785e-06	1.41171e-05	8.35855e-06	6.86344e-06
96Mo+	3.54898e-05	0	0	0.0001146	6.70309e-05	5.46349e-05	0.000135685	0.000105239	0.000193621	0.000134487	3.72367e-05	0	1.5664e-05	4.98126e-05	0.000150066	5.62583e-05	5.23549e-05	4.98041e-05	8.86901e-05	5.28406e-05	8.69754e-05	0.000121715	0.000102584	6.33002e-05	0.000235592	8.36552e-05	2.43308e-05	4.23175e-05	5.44921e-05	2.92725e-05	9.82605e-05	9.99777e-05	5.21665e-05	3.71989e-05	3.32048e-05	0.000151644	1.59593e-05	2.51951e-05	2.90103e-05	0.000198015	0.000134599	8.38719e-05	0.000269256	5.43724e-05	3.56536e-05	3.79671e-05	9.41141e-06	5.108e-05	5.49075e-05
Mo+	2.58108e-05	0	0	4.04471e-05	2.68123e-05	4.5529e-05	5.21866e-06	2.52573e-05	4.20914e-05	0.000112072	9.30917e-06	7.31475e-05	2.3496e-05	4.3586e-05	4.75819e-05	2.41107e-05	3.1413e-05	0.00011621	6.96851e-05	2.20169e-05	2.17439e-05	1.78993e-05	2.79774e-05	2.49365e-05	4.85572e-05	3.63718e-05	5.40685e-06	2.82117e-05	1.8164e-05	1.56817e-05	2.56332e-05	1.89831e-05	3.22936e-05	9.29973e-06	7.37885e-06	0.000113444	0	4.19918e-06	1.53584e-05	2.81791e-05	1.68249e-05	9.49493e-06	6.45584e-05	1.16512e-05	4.45671e-06	2.32021e-05	1.88228e-05	1.57884e-05	9.60881e-06
Ba+	0.000141959	0.000217231	0.000625489	0.000195494	0.000187686	0.000191222	0.000109592	0.000101029	0.000143111	0.000156901	0.00011171	0.00029259	7.4404e-05	0.000211703	0.00025621	0.00018083	0.000125652	0.000166014	0.000254984	0.00027301	0.000186376	0.000243431	0.000261122	0.000203328	0.000352489	0.000429188	6.21788e-05	0.000141058	9.08202e-05	9.19993e-05	0.000152375	0.000226532	0.000154015	7.43978e-05	9.96145e-05	0.000260458	6.83971e-05	2.83444e-05	0.000119454	0.00017669	0.000218724	0.000158249	0.000330665	0.000196129	0.000755412	0.000137103	0.000216462	0.000136523	0.000135896
Ho+	1.93581e-05	0.000260677	0	0.000289871	2.01093e-05	0	3.65306e-05	0.000159963	0.000109438	0.000336217	7.44733e-05	7.31475e-05	0.000630476	0.000118305	3.66015e-05	1.20554e-05	0.000115181	8.30068e-05	0.000155208	5.7244e-05	6.83378e-05	7.51772e-05	7.46063e-05	0.000113173	7.19366e-05	0.000200045	0.00020546	0.000245442	0.000445019	6.06359e-05	0.000126742	0.000131616	9.68807e-05	3.71989e-05	3.68942e-05	5.78795e-05	5.24378e-05	3.77926e-05	7.67921e-05	7.84445e-05	0.000100949	9.02019e-05	8.97519e-05	0.000233025	3.7882e-05	1.89835e-05	7.05856e-05	8.35855e-05	4.52987e-05
206Pb+	1.29054e-05	4.34461e-05	0	5.39294e-05	6.70309e-06	3.64232e-05	1.5656e-05	3.36764e-05	6.73463e-05	2.24145e-05	4.65458e-05	0	5.2866e-05	6.84923e-05	5.12421e-05	1.60738e-05	5.23549e-05	9.96082e-05	4.27613e-05	9.24711e-05	2.17439e-05	2.86389e-05	8.39321e-05	3.45274e-05	0.000609663	2.18231e-05	4.86617e-05	2.82117e-05	1.51367e-05	2.19544e-05	2.99054e-05	4.93561e-05	3.22936e-05	9.29973e-06	1.47577e-05	1.38911e-05	6.83971e-06	1.46971e-05	1.36519e-05	1.98015e-05	0	4.43097e-05	9.44757e-06	2.91281e-05	6.68506e-06	1.89835e-05	1.88228e-05	1.76458e-05	2.74537e-05
207Pb+	2.25844e-05	0.000130338	0	0.000161788	1.34062e-05	1.82116e-05	4.17493e-05	5.47242e-05	0.000185202	0.000112072	0.000139638	7.31475e-05	5.0908e-05	0.000286422	6.95428e-05	3.21476e-05	0.000659672	3.32027e-05	0.000104528	3.08237e-05	6.21253e-06	4.65383e-05	6.99434e-05	4.41184e-05	0.000575493	3.63718e-05	7.83994e-05	3.66752e-05	4.54101e-05	1.67271e-05	1.99369e-05	6.3277e-05	3.97459e-05	3.71989e-05	7.37885e-06	1.27335e-05	2.05191e-05	2.30955e-05	2.73038e-05	3.42718e-05	1.12166e-05	5.53871e-05	1.88951e-05	2.52443e-05	8.91341e-06	1.26557e-05	6.58799e-05	3.90066e-05	3.56899e-05
Pb+	0	0.000130338	0	8.76353e-05	2.01093e-05	4.5529e-05	3.65306e-05	4.63051e-05	8.41829e-05	8.9658e-05	6.51642e-05	7.31475e-05	3.1328e-05	5.60392e-05	1.46406e-05	8.03691e-06	6.28259e-05	1.66014e-05	0.00011403	6.60508e-05	6.21253e-06	3.93785e-05	6.52805e-05	8.24821e-05	0.00153765	2.18231e-05	3.7848e-05	1.41058e-05	1.21094e-05	2.50907e-05	1.70888e-05	2.15142e-05	9.93648e-06	4.64987e-06	0	1.04183e-05	1.36794e-05	1.36473e-05	1.53584e-05	1.59935e-05	5.6083e-06	2.53198e-05	2.04697e-05	5.82562e-06	4.45671e-06	2.10928e-06	3.29399e-05	1.85746e-05	1.37269e-05
CH3+	0.00105824	0.00199852	0.000469116	0.00299308	0.00516808	0.00227645	0.00913788	0.00505146	0.00409971	0.00257767	0.00214111	0.00365738	0.00370454	0.00467616	0.00112733	0.00166766	0.00385332	0.00252341	0.00319601	0.00300311	0.000997111	0.00407031	0.00526441	0.00619767	0.00337023	0.00354625	0.00449039	0.00179426	0.00264892	0.00283525	0.00126884	0.00336507	0.00169417	0.00364549	0.00180044	0.00097469	0.00228674	0.00236519	0.00243175	0.00295728	0.00211433	0.003271	0.00184385	0.00253026	0.00186736	0.00108417	0.00192463	0.00326355	0.00499246
C_2H_3+	0.00325861	0.00517009	0.00641126	0.020655	0.0168046	0.00755782	0.0420207	0.0135505	0.010767	0.00838302	0.00935571	0.0125082	0.0226599	0.013163	0.00461179	0.00545706	0.0164813	0.00881533	0.0136504	0.00835763	0.0023794	0.0157156	0.0152197	0.0215911	0.0121861	0.01205	0.0138551	0.00484677	0.00765009	0.0242836	0.0045271	0.0107406	0.00524398	0.0104622	0.00479256	0.0029368	0.0066026	0.0110764	0.00681572	0.0129913	0.00687017	0.00999183	0.00663062	0.00777526	0.00476422	0.00280745	0.00562802	0.00925849	0.0231517
PDMS	0.00372321	0.0384498	0.0137608	0.00614121	0.00450447	0.00218539	0.016397	0.0275305	0.0257768	0.0159367	0.00788486	0.00409626	0.00189143	0.033032	0.00213021	0.002178	0.0497581	0.00939637	0.024971	0.0205594	0.00337962	0.0126477	0.0233937	0.010341	0.00518124	0.00653602	0.0160719	0.0112536	0.0136624	0.00237107	0.00852161	0.0184883	0.00654317	0.0237329	0.00991348	0.0060785	0.0147008	0.0344511	0.0210359	0.0169074	0.00457638	0.0154261	0.00365149	0.00853453	0.00861035	0.00111581	0.00784441	0.0146135	0.00566096
	Red cells:	saturation at detector: underestimated value
[truncated: 121 more columns]

## Sheet: Mapping mode
Depth in core (m)	2129.6	2127.5	2127.5	2127.5	2127.5	2127.5	2127.5	2127.5	2127.5	2127.5	2127	2127.5	2127	2127	2127	2129.6	2129.6	2129.6	2127.5	2127.5	2127.5	2127.5	2127.5	2127	2127	2127	2127.5	2127.5	2127.5	2127	2127	2127.5	2127.5	2127	2127	2129.6	2129.6	2129.6	2129.6	2129.6	2129.6	2129.6	2129.6	2129.6	2128.1	2128.1	2127.5	2127.5	2127.5
ID	17101101R_g2_17	18101102R-g1-4	18101103R-g1-10	18101105R-g1-20	18101106R-g1-29	18101106R-g1-27	18101110R-g1-46	18101110R-g1-48	18101112R-g1-86	18101116R-g1-138	19101120R-sl1-g2-85	18101121R-g2-42	19101116R-sl1-g2-3	19101122R-sl1-g2-108	19101125R-sl1-g2-140	17101120R-g4-unnumbered	17101120R-g4-unnumbered2	17101117R-g1-9	18101112R-g1-84	18101113R-g1-94	18101116R-g1-139	18101121R-g2-48	18101123R-g2-73	19101117R-sl1-g2-16b	19101125R-sl1-g2-136	19101125R-sl1-g2-139	18101102R-g1-6	18101104R-g1-17	18101115R-g1-124	19101115R-sl1-g2-2	19101123R-sl1-g2-50	18101114R-g1-122	18101117R-g1-179	19101121R-sl1-g2-99-roi2	19101121R-sl1-g2-99-roi1	17101115R-g3-9	17101116R-g1-4	17101116R-g1-3	17101105R-g2-19	17101107R-g3-28	17101108R-g3-27	17101109R-g3-12	17101110R-g3-17	17101111R-g3-18	30111101R-g3-49	30111102R-g3-53	18101101R-g1-2	18101102-g1-8	18101107R-g1-31
Taxon	Leiosphere	Leiosphere	Leiosphere	Leiosphere	Leiosphere	Leiosphere	Leiosphere	Leiosphere	Leiosphere	Leiosphere	Leiosphere	Acritarch	Acritarch	Acritarch	Acritarch	Acritarch	Acritarch	Acritarch	Acritarch	Acritarch	Acritarch	Acritarch	Acritarch	Acritarch	Acritarch	Acritarch	Acritarch	Acritarch	Scolecodont	Scolecodont	Scolecodont	Scolecodont (pars)	Scolecodont (pars)	Scolecodont (roi = low in specimen)	Scolecodont (roi= high in specimen)	Ancryrochitina	Ancryrochitina	Ancryrochitina	Ancyrochitina	Ancyrochitina	Ancyrochitina	Ancyrochitina	Ancyrochitina	Ancyrochitina	Ancyrochitina	Ancyrochitina	Ancyrochitina	Ancyrochitina	Ancyrochitina
conditions	Bi1+; 500x500; 300s; plastic tape	Bi1+; 500x500; 300s; Cu tape	Bi1+; 500x500; 300s; Cu tape	Bi1+; 288x288; 300s; Cu tape	Bi1+; 500x500; 300s; Cu tape	Bi1+; 500x500; 300s; Cu tape	Bi1+; 500x500; 300s; Cu tape	Bi1+; 500x500; 300s; Cu tape	Bi1+; 500x500; 300s; Cu tape	Bi1+; 500x500; 300s; Cu tape	Bi1+; 500x500; 300s; Cu tape	Bi1+; 500x500; 300s; Cu tape	Bi1+; 294x294; 300s; Cu tape	Bi1+; 275x275; 300s; Cu tape	Bi1+; 500x500; 300s; Cu tape	Bi1+; 265x265;300s; C tape	Bi1+; 265x265;300s; C tape	Bi1+; 178x178;300s; Al tape	Bi1+; 500x500; 300s; Cu tape	Bi1+; 169x169 300s; Cu tape	Bi1+; 500x500; 300s; Cu tape	Bi1+; 500x500; 300s; Cu tape	Bi1+; 500x500; 300s; Cu tape	Bi1+; 500x500; 300s; Cu tape	Bi1+; 500x500; 300s; Cu tape	Bi1+; 500x500; 300s; Cu tape	Bi1+; 500x500; 300s; Cu tape	Bi1+; 172x172; 300s; Cu tape	Bi1+; 281x281 300s; Cu tape	Bi1+; 285x285; 300s; Cu tape	Bi1+; 403x403; 300s; Cu tape	Bi1+; 500x500 300s; Cu tape	Bi1+; 500x500; 300s; Cu tape	Bi1+; 500x500; 300s; Cu tape	Bi1+; 500x500; 300s; Cu tape	Bi1+; 356x356;300s; Cu tape	Bi1+; 381x381;300s; Al tape	Bi1+; 381x381;300s; Al tape	Bi1+; 265x265; 300s; plastic tape	Bi1+; 250x250;300s; Cu tape	Bi1+; 250x250;300s; Cu tape	Bi1+; 203x203;300s; Cu tape	Bi1+; 234x234;300s; Cu tape	Bi1+; 265x265;300s; Cu tape	Bi1+; 500x500; 300s; Cu tape	Bi1+; 500x500; 300s; Cu tape	Bi1+; 212x212; 300s; Cu tape	Bi1+; 500x500; 300s; Cu tape	Bi1+; 500x500; 300s; Cu tape
	number of counts at detector, normalised against the total number of counts
H+	0.00378749	0.00795019	0.0164018	0.0142189	0.0058468	0.0131534	0.0219501	0.00661759	0.00552164	0.0226449	0.035898	0.0106345	0.0136526	0.0324303	0.0149776	0.001157	0.000940691	0.00131672	0.00708245	0.00604986	0.00861459	0.0174472	0.00986143	0.0453064	0.0510243	0.0312777	0.00552354	0.00942229	0.0127254	0.0476466	0.0416784	0.0224025	0.017823	0.0257271	0.0313171	0.00760296	0.00332255	0.00937101	0.000925304	0.00215071	0.00334016	0.00359762	0.00812349	0.00368067	0.00725419	0.00749185	0.00817663	0.0109966	0.00670358
C+	0.000624511	0.00140085	0.00350438	0.00324884	0.000753885	0.0020855	0.00487145	0.00090935	0.000838864	0.00541334	0.0144629	0.00199601	0.00396497	0.0114261	0.0037188	3.83255e-05	3.67262e-05	0.000192508	0.00108484	0.000482256	0.00140151	0.00351714	0.00167535	0.0161173	0.0193882	0.00980991	0.00072027	0.0011076	0.00230722	0.0166586	0.0158367	0.00446949	0.0035355	0.00788489	0.00891832	0.00103851	0.00102555	0.00279316	0.000119176	0.00012885	0.000435964	0.000268654	0.000704343	0.00048343	0.00126446	0.00126663	0.00126004	0.00282242	0.00113704
Na+	0.0553389	0.068515	0.0772989	0.049459	0.0252434	0.042943	0.0267822	0.019859	0.00659411	0.0499229	0.0178143	0.0186512	0.00572753	0.00209151	0.00423057	0.0797242	0.0790515	0.065757	0.0203795	0.000991465	0.040027	0.0344334	0.0227648	0.00948538	0.0108773	0.00840676	0.0484437	0.049075	0.00168586	0.000514097	0.000631235	0.00278999	0.00337139	0.00832897	0.015011	0.00209235	0.003199	0.00156207	0.00421279	0.000881881	0.00164437	0.00237644	0.00155815	0.0030369	5.39345e-05	0.000843472	0.00099681	0.00235341	0.000832335
Mg+	0.000214833	0.000130097	8.59346e-05	6.73041e-05	9.26999e-05	0.000104275	5.45217e-05	9.50684e-05	1.76975e-05	0.000118261	2.46431e-05	3.27214e-05	1.61112e-06	2.6738e-05	1.70587e-05	7.02633e-05	7.34524e-05	0.000204176	2.06636e-05	0	3.27018e-05	0.000145317	5.22129e-05	5.69265e-05	5.61653e-05	1.2131e-05	4.41883e-05	0.00011977	0.000119139	2.5797e-05	2.53848e-05	1.83552e-05	0.000154804	3.94738e-05	3.92445e-05	0.000873727	0.000386231	0.000614855	0.000259689	0.000203511	0.0002191	0.000268654	0.000293817	0.000321286	2.69673e-05	0.000133479	7.22416e-05	2.51254e-05	3.68858e-05
Al+	0.000464779	0.000814156	0.00130941	0.00124323	0.000276983	0.000868551	0.00223666	0.00115529	0.00219804	0.000418159	0.000513105	0.00353392	0.000483336	0.000600121	0.000375292	8.77227e-05	7.34524e-05	0.000417518	0.000134313	0.0001415	0.00017986	0.00418242	0.00120998	0.000330885	0.000449322	0.000351798	0.000207685	0.000838392	0.00223064	0.000768382	0.000682005	0.00444196	0.0105026	0.000641449	0.000461123	0.00187775	0.00109032	0.00109954	0.00031121	0.000945303	0.00100607	0.00155314	0.00184071	0.00122689	6.89163e-05	0.000176078	0.0202614	0.000628135	0.00049876
Si+	0.00716361	0.0098622	0.00943824	0.00623748	0.0131723	0.0130234	0.00566709	0.0160934	0.00718874	0.00637653	0.00403003	0.0054972	0.00509597	0.00443257	0.00525409	0.00734486	0.00552228	0.00550024	0.0137775	0.00511808	0.0112658	0.00323331	0.00708734	0.00523013	0.00766094	0.00559642	0.0176577	0.0409054	0.00523029	0.00313963	0.00294294	0.00387295	0.000965073	0.00225988	0.00199166	0.0138647	0.00246132	0.00399241	0.00744406	0.00599374	0.00850018	0.00525288	0.00827296	0.00449379	0.00838682	0.00706869	0.0137895	0.00520934	0.00773959
K+	0.0263198	0.0386397	0.0356774	0.0185641	0.0145316	0.0121548	0.00971691	0.00628692	0.00250597	0.0176575	0.0322033	0.00484277	0.0118901	0.00540703	0.00902407	0.00975766	0.00791449	0.0121997	0.0111893	0.00352499	0.0197075	0.0100746	0.00844941	0.017174	0.0233984	0.0149534	0.0329247	0.0285416	0.00145186	0.00368321	0.00383818	0.00263397	0.00272915	0.0107665	0.0227913	0.00506609	0.00472953	0.00418905	0.00517712	0.00381051	0.00395051	0.00607052	0.00595723	0.0054048	0.000119854	0.000653194	0.00175829	0.00246229	0.00194853
Ca+	0.000825635	0.00217724	0.00136039	0.00136101	0.00163621	0.00191621	0.00104732	0.00139916	0.000453057	0.00166953	0.000521026	0.00101436	0.000217501	0.000377304	0.000443527	0.00103394	0.000572595	0.000641694	0.000490761	0.000125136	0.000756813	0.00159168	0.000762763	0.000494549	0.000385668	0.000307318	0.000707014	0.00186028	0.00194654	0.00031348	0.000390926	0.000651609	0.00275217	0.000799345	0.000878097	0.00503543	0.000922396	0.00120617	0.0013635	0.00116888	0.00128777	0.00264697	0.00190623	0.00144308	0.000269673	0.000619114	0.00093263	0.000502508	0.000707244
41K+	0.00175121	0.00268923	0.00245132	0.00129015	0.00129557	0.00113108	0.000776618	0.000630345	0.000240687	0.00130302	0.00216244	0.000327214	0.00073306	0.000380274	0.000528821	0.000641313	0.000531695	0.000856704	0.000821379	0.000389848	0.00130106	0.000828764	0.000703739	0.00108872	0.00160258	0.000828949	0.00205476	0.00215147	0.000529098	0.000335361	0.000365541	0.000284505	0.000604518	0.00100658	0.00180034	0.00168231	0.000611732	0.000738103	0.000536551	0.000660307	0.000456086	0.001208	0.00259624	0.000628158	6.29236e-05	0.000195958	0.000287106	0.000251254	0.000285464
47Ti+	1.5301e-05	1.67867e-06	0	4.50274e-06	6.7012e-06	0	3.16987e-06	4.13341e-06	0	3.34814e-06	7.92101e-06	0	1.2889e-05	2.97089e-06	0	1.23493e-05	2.25365e-05	3.75016e-05	5.1659e-06	2.88776e-06	4.67169e-06	0	4.54025e-06	1.42316e-05	1.87218e-05	0	8.83767e-06	2.19762e-05	3.46215e-06	1.42805e-05	1.52309e-05	0	2.44942e-06	0	4.90557e-06	3.44892e-05	1.55932e-05	2.76962e-05	4.37151e-05	1.56547e-05	1.34143e-05	1.35646e-05	5.73302e-05	1.20107e-05	0	0	5.89094e-06	0	3.20746e-06
Ti+	1.33552e-05	1.34294e-05	2.33043e-05	1.32712e-05	2.79217e-05	2.69889e-05	2.72609e-05	1.65336e-05	2.47766e-05	3.76666e-05	1.40818e-05	3.27214e-05	6.44448e-06	1.48545e-05	0	5.5359e-06	5.00812e-06	2.08342e-05	1.03318e-05	3.85035e-06	2.80301e-05	2.95176e-05	2.49714e-05	1.42316e-05	4.86766e-05	4.04366e-06	3.09318e-05	4.06559e-05	2.26058e-05	1.45108e-05	1.86155e-05	1.83552e-05	3.08627e-05	1.97369e-05	3.92445e-05	4.21535e-05	1.31942e-05	2.35418e-05	2.18576e-05	2.44855e-05	2.23571e-05	1.84629e-05	4.50452e-05	7.80694e-06	1.49818e-05	1.98798e-05	2.23236e-05	0	2.08485e-05
49Ti+	8.57918e-06	1.42687e-05	1.45652e-05	1.42192e-05	2.90385e-05	2.0855e-05	1.39474e-05	1.65336e-05	2.83161e-05	1.90126e-05	6.16078e-06	3.27214e-05	6.44448e-06	5.94179e-06	0	1.27752e-06	5.00812e-06	1.25005e-05	2.06636e-05	6.73811e-06	9.34337e-06	6.81176e-06	1.36208e-05	3.55791e-06	5.24209e-05	4.04366e-06	8.83767e-06	7.69167e-06	1.58852e-05	1.15165e-05	1.35386e-05	0	1.66561e-05	9.86845e-06	1.47167e-05	1.91607e-05	1.07953e-05	2.07721e-05	1.30105e-05	1.48519e-05	1.22964e-05	9.41983e-06	3.07126e-05	9.00801e-06	8.98909e-06	0	1.73628e-05	8.37514e-06	2.08485e-05
V+	8.93296e-06	3.35734e-06	5.82607e-06	8.05753e-06	1.11687e-06	0	4.43781e-06	6.20011e-06	0	7.41374e-06	1.40818e-05	0	1.45001e-05	8.91268e-06	0	1.70335e-06	1.66937e-06	1.00004e-05	0	1.54014e-05	4.67169e-06	4.54117e-06	4.54025e-06	3.55791e-06	1.49774e-05	1.2131e-05	4.41883e-06	4.39524e-06	8.7572e-06	9.67387e-06	1.35386e-05	9.1776e-06	1.02876e-05	2.96054e-05	9.81114e-06	7.66427e-06	1.07953e-05	2.9081e-05	7.80628e-06	1.56547e-05	1.22964e-05	1.997e-05	5.93777e-05	1.86166e-05	2.99636e-06	0	9.92159e-06	8.37514e-06	4.81119e-06
Cr+	4.59915e-06	3.35734e-06	1.45652e-06	4.97671e-06	4.46747e-06	9.81413e-06	1.14115e-05	2.0667e-06	7.07902e-06	5.97882e-06	3.52045e-06	0	1.61112e-06	0	0	1.27752e-06	2.50406e-06	1.66674e-06	0	2.88776e-06	2.33584e-06	4.54117e-06	9.08051e-06	7.11582e-06	3.74435e-06	0	0	8.79047e-06	1.2423e-05	3.45495e-06	1.69232e-06	0	1.17572e-05	9.86845e-06	0	1.91607e-05	9.5958e-06	8.30886e-06	5.7246e-06	6.42244e-06	2.23571e-06	8.28945e-06	1.02375e-05	7.20641e-06	2.99636e-06	5.67995e-06	1.73628e-05	1.67503e-05	9.62237e-06
54Fe+	1.91041e-05	0.000123382	0.000164587	0.000155463	0.000166413	0.000229405	0.000330934	0.000159136	0.000300858	0.000150905	0.000139938	0.000425379	0.000149834	0.000314915	0.000153529	5.5359e-06	7.51218e-06	1.50007e-05	7.23226e-05	1.54014e-05	4.67169e-05	0.000460929	0.000206582	7.11582e-05	0.000220917	0.000173877	0.000132565	0.00015713	0.000862686	0.000270638	0.000374003	0.000642432	0.00164013	0.000463817	0.000201128	4.21535e-05	8.75617e-05	9.4167e-05	2.2378e-05	5.61963e-05	6.26e-05	5.08671e-05	6.96153e-05	9.48844e-05	0.000797032	0.00100535	0.00248846	0.000142377	0.000186032
Fe +	0.000188388	0.00207064	0.00272223	0.00239546	0.00230521	0.00362141	0.00536342	0.00321166	0.00481373	0.00214365	0.00225133	0.00487549	0.00200423	0.00494654	0.00148411	5.45073e-05	7.84605e-05	0.000169174	0.000981522	2.40647e-05	0.000768492	0.00767912	0.00260611	0.00143384	0.00277831	0.00250302	0.00196638	0.00238112	0.0130847	0.00404299	0.00600266	0.00905829	0.0222256	0.00659213	0.0027275	0.00119946	0.00106633	0.00129618	0.000306526	0.000743799	0.000805975	0.000638288	0.000836407	0.00131817	0.0118806	0.0138136	0.0373898	0.0016164	0.00314652
FeH+	8.305e-05	0.000578302	0.000910324	0.000764754	0.000692457	0.00103907	0.00153041	0.000899017	0.00158216	0.000625863	0.000670645	0.00143974	0.000570337	0.00148248	0.000221764	4.00288e-05	4.34037e-05	9.2504e-05	0.000273793	2.11769e-05	0.000245263	0.00244088	0.000794544	0.00037358	0.000655261	0.000727858	0.000636312	0.000657088	0.00427372	0.00101852	0.0016737	0.00322134	0.00751483	0.00232896	0.000804513	0.000413871	0.000334654	0.000490223	0.000142595	0.000254489	0.000233632	0.000248684	0.00050983	0.000428781	0.0037035	0.00449	0.0116582	0.000510883	0.000979878
Ni+	3.48474e-05	5.03602e-05	6.55433e-05	6.70671e-05	5.0259e-05	6.99257e-05	7.2273e-05	6.40679e-05	8.14087e-05	7.30612e-05	5.45669e-05	6.54429e-05	2.90002e-05	7.13015e-05	6.82349e-05	1.36268e-05	9.18155e-06	3.1668e-05	3.61613e-05	5.77552e-06	7.70828e-05	0.000165753	8.62648e-05	6.04844e-05	6.73983e-05	6.06548e-05	3.97695e-05	6.70274e-05	0.000156815	7.37057e-05	7.27697e-05	0.000119309	0.000287072	6.90792e-05	5.88668e-05	0.000134125	7.3168e-05	0.000108015	6.45319e-05	5.37879e-05	8.71928e-05	8.93e-05	7.88291e-05	6.24555e-05	0.000122851	0.000176078	0.000380741	3.35006e-05	7.0564e-05
Co+	2.40571e-05	1.42687e-05	2.33043e-05	3.08082e-05	2.12205e-05	2.45353e-05	4.31102e-05	1.65336e-05	3.53951e-05	2.23608e-05	2.72835e-05	3.27214e-05	1.12778e-05	2.37672e-05	1.70587e-05	1.40527e-05	1.16856e-05	3.33348e-05	0	5.77552e-06	1.63509e-05	4.08705e-05	2.49714e-05	3.20212e-05	3.36992e-05	2.02183e-05	1.32565e-05	2.74702e-05	3.70654e-05	2.99429e-05	3.21541e-05	2.75328e-05	5.38873e-05	1.97369e-05	1.47167e-05	6.13142e-05	2.99869e-05	0.000131557	5.15214e-05	3.33164e-05	5.14214e-05	3.4665e-05	0.000146397	3.06272e-05	3.59563e-05	5.39595e-05	4.65075e-05	8.37514e-06	3.36783e-05
60Ni+	2.36149e-05	1.67867e-05	2.18478e-05	2.34616e-05	1.89867e-05	3.06692e-05	1.58493e-05	2.48005e-05	1.76975e-05	2.64264e-05	2.81636e-05	0	1.61112e-05	1.78254e-05	0	1.02201e-05	8.34686e-06	2.66678e-05	2.58295e-05	6.73811e-06	2.80301e-05	3.17882e-05	3.17818e-05	2.49054e-05	1.12331e-05	1.2131e-05	1.32565e-05	2.08774e-05	2.4235e-05	2.55667e-05	2.53848e-05	2.75328e-05	3.18425e-05	4.93423e-05	4.41501e-05	4.59856e-05	2.99869e-05	4.98531e-05	4.42356e-05	2.72954e-05	4.47143e-05	3.54186e-05	4.40214e-05	2.76246e-05	2.99636e-05	1.70398e-05	1.20919e-05	8.37514e-06	3.04708e-05
Cu+	0.00137727	0.00380639	0.0047701	0.00349697	0.00421505	0.007498	0.00436618	0.00448268	0.00465092	0.00527786	0.00335675	0.00543176	0.00311752	0.00328581	0.00300234	0.000178	0.000140227	0.00126755	0.0034095	0.000144388	0.00404101	0.00894384	0.00424968	0.0045897	0.00405888	0.00367568	0.00481653	0.0129385	0.00601905	0.00556409	0.00359279	0.0039739	0.00821341	0.00640463	0.00557763	0.0166085	0.00263045	0.00375976	0.00105645	0.00457318	0.00945595	0.00761876	0.00503175	0.00387585	0.00216038	0.00437072	0.00823833	0.00250417	0.00420177
Sr+	1.12325e-05	1.17507e-05	2.47608e-05	1.30342e-05	1.00518e-05	4.90707e-06	1.01436e-05	6.20011e-06	0	1.05227e-05	9.68123e-06	0	1.45001e-05	1.78254e-05	1.70587e-05	1.49043e-05	1.50244e-05	2.00009e-05	1.03318e-05	5.77552e-06	7.00753e-06	1.13529e-05	9.08051e-06	1.42316e-05	1.49774e-05	1.61746e-05	8.83767e-06	2.3075e-05	1.14047e-05	1.70444e-05	2.03078e-05	0	2.5474e-05	2.96054e-05	9.81114e-06	1.53285e-05	1.91916e-05	3.32354e-05	2.02963e-05	1.80631e-05	1.22964e-05	1.54485e-05	4.19739e-05	1.68149e-05	8.98909e-06	2.27198e-05	1.79829e-05	1.67503e-05	6.41491e-06
Y+	1.41512e-05	5.03602e-06	5.82607e-06	1.06644e-05	1.34024e-05	1.10409e-05	1.26795e-05	1.24002e-05	2.12371e-05	9.92484e-06	7.0409e-06	0	4.83336e-06	5.94179e-06	5.11762e-05	1.44785e-05	1.83631e-05	3.33348e-05	5.1659e-06	2.88776e-06	4.67169e-06	1.81647e-05	1.13506e-05	3.55791e-06	2.24661e-05	4.04366e-06	1.76753e-05	1.53833e-05	1.87363e-05	1.58928e-05	1.35386e-05	9.1776e-06	3.03728e-05	9.86845e-06	9.81114e-06	2.29928e-05	1.43937e-05	3.6005e-05	2.08167e-05	1.96687e-05	2.68286e-05	1.65789e-05	5.22115e-05	1.56139e-05	2.39709e-05	2.83997e-05	2.10834e-05	8.37514e-06	9.62237e-06
95Mo+	9.55207e-06	9.2327e-06	8.73911e-06	1.20863e-05	6.7012e-06	1.47212e-05	8.24166e-06	4.13341e-06	1.4158e-05	7.41374e-06	1.84824e-05	0	8.0556e-06	2.37672e-05	5.11762e-05	1.23493e-05	1.00162e-05	1.33339e-05	0	4.81294e-06	2.33584e-06	9.08234e-06	6.81038e-06	1.06737e-05	2.62105e-05	1.2131e-05	1.32565e-05	1.20869e-05	1.91436e-05	1.63535e-05	2.20002e-05	9.1776e-06	1.02876e-05	4.93423e-05	4.90557e-06	1.14964e-05	1.79921e-05	1.38481e-05	1.04084e-05	1.84645e-05	1.67679e-05	1.46949e-05	4.81164e-05	1.44128e-05	2.99636e-06	1.41999e-05	4.12366e-05	0	8.01864e-06
96Mo+	1.49472e-05	1.5108e-05	2.03912e-05	1.44562e-05	1.22855e-05	1.22677e-05	1.77513e-05	8.26682e-06	0	1.19576e-05	3.1684e-05	0	2.09446e-05	2.6738e-05	6.82349e-05	3.19379e-05	3.08834e-05	2.00009e-05	1.03318e-05	1.25136e-05	2.33584e-06	2.04353e-05	2.04311e-05	1.06737e-05	2.99548e-05	1.2131e-05	2.6513e-05	1.53833e-05	2.09766e-05	2.97126e-05	4.06157e-05	9.1776e-06	3.33122e-05	2.96054e-05	1.47167e-05	2.6825e-05	2.5189e-05	3.04658e-05	1.56126e-05	2.12743e-05	1.34143e-05	1.92165e-05	3.37839e-05	2.46219e-05	2.09745e-05	1.70398e-05	3.78261e-05	8.37514e-06	9.62237e-06
Mo+	1.07019e-05	2.51801e-06	1.01956e-05	7.34657e-06	1.00518e-05	2.45353e-06	6.97371e-06	6.20011e-06	1.06185e-05	5.97882e-06	1.84824e-05	0	6.44448e-06	2.07963e-05	0	8.51677e-06	1.3355e-05	1.08338e-05	1.03318e-05	1.05885e-05	0	1.36235e-05	9.08051e-06	1.06737e-05	1.49774e-05	1.2131e-05	0	2.19762e-06	1.60888e-05	2.28027e-05	3.04617e-05	0	1.66561e-05	9.86845e-06	2.94334e-05	2.29928e-05	1.91916e-05	2.76962e-05	1.35309e-05	1.96687e-05	1.565e-05	1.16806e-05	4.91402e-05	1.14101e-05	1.49818e-05	8.51992e-06	2.17035e-05	8.37514e-06	1.7641e-05
Ba+	3.72354e-05	4.19668e-05	4.66086e-05	3.22301e-05	4.69084e-05	3.43495e-05	4.12083e-05	3.72007e-05	2.83161e-05	3.53946e-05	6.51283e-05	3.27214e-05	7.08893e-05	0.000112894	5.11762e-05	3.23637e-05	3.33874e-05	4.25018e-05	3.09954e-05	1.6364e-05	3.0366e-05	5.22235e-05	3.85922e-05	3.9137e-05	5.24209e-05	8.49168e-05	1.76753e-05	3.51619e-05	4.98957e-05	8.31492e-05	0.000106616	4.5888e-05	8.81792e-05	6.90792e-05	8.33947e-05	5.74821e-05	6.23727e-05	8.30886e-05	4.99602e-05	7.86749e-05	6.70714e-05	5.31279e-05	8.90666e-05	6.54582e-05	4.79418e-05	2.83997e-05	8.21632e-05	2.51254e-05	4.65081e-05
Ho+	0.000161855	0.000136812	0.000145652	7.72575e-05	9.38168e-05	6.74722e-05	3.67705e-05	7.0268e-05	5.66322e-05	7.71268e-05	0.000121455	9.81643e-05	0.000112778	0.000124778	5.11762e-05	0.00112847	0.00146154	0.000295013	3.61613e-05	5.67926e-05	6.77394e-05	6.5847e-05	8.8535e-05	9.25056e-05	0.000138541	0.000145572	0.000119309	0.000179106	8.37025e-05	0.000148102	0.000137078	1.83552e-05	6.66243e-05	0.000187501	0.000137356	0.000145621	0.000153533	0.000180025	0.000101482	0.000136477	0.000162089	0.000123588	0.000167896	0.000133919	3.89527e-05	3.69197e-05	0.000152234	1.67503e-05	9.78274e-05
206Pb+	5.97005e-05	6.63075e-05	5.53477e-05	4.73972e-05	6.36614e-05	2.33086e-05	2.21891e-05	5.78677e-05	2.83161e-05	4.68739e-05	3.87249e-05	0	4.35003e-05	5.05052e-05	6.82349e-05	6.94116e-05	8.34686e-05	7.25031e-05	5.1659e-05	1.44388e-05	5.60602e-05	4.99529e-05	7.26441e-05	2.13475e-05	2.62105e-05	3.63929e-05	6.62825e-05	5.60393e-05	4.76555e-05	3.33979e-05	3.21541e-05	1.83552e-05	2.93931e-05	5.92107e-05	2.45278e-05	3.06571e-05	3.83832e-05	5.26228e-05	8.17057e-05	5.01753e-05	5.4775e-05	3.6549e-05	0.000127969	5.4048e-05	1.49818e-05	3.97596e-05	6.79009e-05	1.67503e-05	7.53752e-05
207Pb+	0.000844209	0.000494369	0.000450064	0.000307371	0.00042776	0.000198736	4.8182e-05	0.00034514	0.000169896	0.000229467	0.000408372	0.000261772	0.000583226	0.000350566	0.00040941	0.00127964	0.00135136	0.00137923	0.000464931	7.89321e-05	0.000338697	0.000179376	0.00035187	0.000362907	0.000385668	0.000505457	0.000525841	0.000539515	0.000207729	0.00030012	0.00028431	5.50656e-05	2.44942e-05	0.000266448	0.000122639	0.000452192	0.000474992	0.000545615	0.00129844	0.000659905	0.000542161	0.000556524	0.00124796	0.000712834	5.09382e-05	0.000871872	0.000359968	0.000201003	0.000577342
Pb+	0.000143193	0.000102399	0.0001005	6.28013e-05	9.49337e-05	4.90707e-05	2.2823e-05	9.50684e-05	5.66322e-05	4.86676e-05	7.92101e-05	9.81643e-05	9.18339e-05	8.02141e-05	6.82349e-05	0.000242302	0.000236216	0.000229177	0.000134313	1.6364e-05	8.8762e-05	2.7247e-05	9.53453e-05	6.76003e-05	7.4887e-05	7.27858e-05	0.000154659	0.00011098	4.98957e-05	6.81778e-05	3.55387e-05	2.75328e-05	1.76358e-05	7.89476e-05	5.39612e-05	9.19713e-05	7.67664e-05	0.000119094	0.000222739	0.000114801	0.000100607	9.19376e-05	0.000317364	0.000106294	2.39709e-05	6.53194e-05	9.27049e-05	1.67503e-05	0.000109054
CH3+	0.0044426	0.0046751	0.00554788	0.00573838	0.00533192	0.00541617	0.00537229	0.00610091	0.00439607	0.00742199	0.00538365	0.00618435	0.00523775	0.0058794	0.00571468	0.00168078	0.00162764	0.00329764	0.00452533	0.012786	0.00665014	0.00731583	0.00698064	0.00540091	0.00644028	0.00540232	0.00447628	0.00639507	0.00688764	0.0067397	0.00716867	0.00903075	0.00954344	0.00698687	0.00721609	0.0088484	0.00873338	0.00967566	0.00247927	0.00645937	0.00628571	0.00926761	0.00646296	0.00661548	0.00468631	0.00473708	0.00608876	0.0029983	0.00552324
C_2H_3+	0.0189396	0.0203077	0.0246807	0.0323695	0.0233202	0.0207544	0.0247706	0.0258545	0.0223945	0.0345608	0.02275	0.0303655	0.0183168	0.023681	0.0213575	0.002627	0.00306163	0.0101879	0.0156579	0.0864885	0.0271588	0.0326351	0.0317091	0.0216356	0.023859	0.0214273	0.0142817	0.019049	0.0373875	0.0286119	0.029465	0.0504034	0.0386431	0.033908	0.0293304	0.0466256	0.0437533	0.0450243	0.00894131	0.0376953	0.0302011	0.0533762	0.039477	0.0354675	0.0225446	0.0247702	0.0276267	0.0114488	0.0269025
PDMS	0.249878	0.191625	0.164419	0.148725	0.192732	0.121865	0.131991	0.162474	0.187141	0.113215	0.114561	0.100618	0.139546	0.107927	0.137954	0.243796	0.254738	0.227597	0.215423	0.0220789	0.16442	0.0662489	0.133999	0.120606	0.0919463	0.146587	0.187854	0.161626	0.0756966	0.0612914	0.0661511	0.0401795	0.00989518	0.0521745	0.0487957	0.0912164	0.0965014	0.0836314	0.268698	0.116847	0.149821	0.0850211	0.0966383	0.139683	0.205721	0.166581	0.0981196	0.124714	0.158889
[truncated: 462 more columns]
