# Supplementary material for: Metal-induced malformations in early Palaeozoic plankton are harbingers of mass extinction
Source: Nat Commun. 2015 Aug 25;6:7966. doi: 10.1038/ncomms8966 (PMC4560756; doi:10.1038/ncomms8966)
Supplement: Supplementary Data 3 — LA-ICP-MS whole rock data (.xlsx). [file ncomms8966-s4.xlsx]

## Sheet: Sheet1
m	Li7	Be9	B11	C12	Na-223	Mg26	Al-127	Si28	P31	S34	Cl35	K39	Ca42	Sc45	Ti47	V51	Cr53	Mn-155	Fe-157	Co59	Ni60	Cu63	Zn-166	Ga71	Ge72	As75	Se82	Rb85	Sr88	Y89	Zr90	Nb93	Mo95	Ag107	Cd111	In115	Sn118	Sb121	Sb123	Te126	I127 %rel	Cs133	Ba137	La139	Ce140	Pr-1141	Nd144	Sm149	Eu151
2041	61.2529	5.23189	87.1066	44704.6	5204.76	80333.1	62905.2	281015	2593.95	3400.13	300.114	21445.8	10167.8	24.5174	4512.41	251.678	88.2498	10797.6	235751	25.7964	73.2211	33.7611	298.788	19.1687	4.05181	28.8547	0.0323898	96.9667	241.716	42.3752	161.32	15.4994	2.61784	0.829237	0.647809	2.44086	5.11616	1.66759	1.07197	0.594138	184.961	7.25933	225.305	69.4373	158.089	14.2135	52.5841	9.39775	2.25121
2125.1	123.762	1.17584	73.5407	8462.01	4989.36	6691.47	137411	274188	876.993	4987.01	191.621	24157.7	1445.37	18.7179	6198.82	114.293	67.4426	720.548	60307.4	28.5207	48.1245	23.0319	64.9547	27.4542	2.54045	52.5472	0.518331	123.287	323.429	34.5695	143.845	17.5026	0.71517	0.0492989	0.0703413	0.143872	4.51122	0.526128	0.609819	-0.0462528	122.125	9.27068	476.976	63.9827	130.818	13.3238	48.9613	9.11749	2.23191
2125.15	132.327	3.45071	77.9149	8684.84	5274.41	6092.37	140112	286897	534.994	5759.24	187.587	24432.3	709.986	18.4127	6101.56	111.412	69.144	161.6	51932.7	25.8068	51.4863	10.7204	61.5578	27.2936	2.44985	30.0841	-0.330983	123.481	346.969	27.574	147.736	17.0839	0.415677	0.037487	0.0349576	0.184898	4.59076	0.45729	0.517906	0.0375907	126.252	9.29198	471.622	62.2367	122.45	12.4278	43.0233	7.4541	1.79413
2125.3	84.3781	2.67921	63.0696	11581.8	4640.24	10914.8	88207.3	210751	2003.17	5844.28	522.564	14110.2	4748.45	19.643	3945.96	169.48	58.3999	3038.85	159111	43.4546	62.236	108.359	87.7646	27.109	2.69734	42.5394	0.597303	71.1216	209.274	52.8306	212.546	11.1777	0.594487	0.0666541	0.0394654	0.168906	3.22484	0.422797	0.382023	-0.0135628	109.67	5.36225	237.452	46.9609	104.805	10.3824	40.4372	8.40746	2.33387
2125.5	134.899	2.00027	82.0388	9252.08	5527.83	6454.71	140112	307198	912.21	3696.2	200.006	26253.1	1793.88	18.8878	6164.24	122.254	70.4688	654.998	57290.8	22.5543	53.4375	29.7999	71.468	29.5852	3.01204	19.242	0.0740322	133.599	348.63	43.8435	149.312	17.8687	0.771852	0.0503753	0.0374646	0.486727	4.9723	0.597974	0.39256	0.0134039	140.27	10.1139	494.874	66.163	136.884	13.7852	50.8394	9.5559	2.32846
2126	52.4086	2.67423	83.508	13109.7	5661.49	9761.53	66705.5	186380	4287.57	4965.75	546.44	13993.4	6191.49	20.1857	3897.16	283.749	76.7723	3177.78	224902	32.8192	66.3137	12.3916	100.657	23.0876	3.20354	96.2498	0.0521887	69.8765	189.299	73.7009	342.198	11.1531	1.81223	0.109912	0.0561356	0.380804	3.90867	0.58098	0.547772	0.144212	124.95	5.12113	225.815	50.2745	124.586	12.6176	51.9416	11.7222	3.30069
2126.5	130.607	4.08017	74.2214	8062.11	4964.55	6135.13	142512	297383	671.839	2450	173.039	25598.8	1028.74	18.6421	6438.34	115.533	69.9412	418.653	45843.1	19.6242	47.149	9.56985	87.0126	29.5888	3.60086	16.2278	-0.223787	130.334	397.512	35.4179	117.247	18.3222	0.37536	0.034307	-0.00888884	0.169273	4.78449	0.312757	0.323054	0.0972856	132.625	9.86715	494.509	70.7584	146.793	14.7053	54.0703	9.82344	2.36082
2126.75	137.879	3.19082	78.7256	9208.44	5700.97	5510.41	147412	315649	651.888	4588.73	194.973	25797.2	579.681	18.0493	6683.58	120.031	74.7534	139.705	41199	21.999	43.5714	7.20123	59.2379	29.7745	2.9042	20.2917	-0.148174	132.873	426.259	27.5688	163.462	19.0601	0.543238	0.0952882	0.0936924	0.315695	5.01127	0.854198	0.544101	0.140201	136.535	10.2636	499.066	72.8904	152.481	15.1072	54.5999	9.14792	2.19255
2127	109.273	3.7789	78.9365	10029	4736.06	6989.97	127111	269713	819.534	4390.35	215.546	22802.3	1523.98	20.109	6569.82	113.536	64.1011	1676.41	68366.1	18.6048	56.6024	6.04226	104.306	24.1088	2.35005	20.4064	0.15628	117.447	357.482	34.4294	174.476	19.0639	0.508935	0.0292691	0.0872458	0.199627	4.17538	0.437184	0.321309	0.0588065	129.906	8.76116	448.724	66.9135	131.314	13.5835	48.0872	8.83295	2.15886
2127.1	116.397	5.14123	87.3067	14102	5512.22	9902.52	136711	290061	899.879	2791.11	238.443	24031	3056.09	20.878	5571.89	114.241	70.7966	4080.93	132790	38.1454	51.19	11.372	73.7683	27.1488	2.93202	28.3546	0.0871236	123.381	387.297	22.6895	114.073	16.4798	0.535608	0.0411792	2.69814	0.218292	4.50616	0.387537	0.369331	0.112832	138.269	9.03314	457.935	61.9202	121.816	11.4171	40.0501	6.97463	1.6297
2127.2	48.1268	0.302328	48.1815	8069.09	2682.6	3280.39	57904.8	312919	13814.3	1104.64	175.006	4312.71	25739.1	8.84676	2819.88	46.1887	32.2904	1798.19	44261.3	4.80362	19.203	7.38053	20.1678	7.418	2.53321	20.8695	1.66241	15.0816	118.677	268.724	140.696	5.75458	0.435368	0.043392	0.711192	0.331158	1.15965	0.0689316	0.101155	-0.14801	103.556	0.947331	307.37	37.5146	220.343	29.6907	166.295	51.5484	16.2118
2127.3	76.8803	7.45149	55.0649	11906.8	4361.69	11243.5	98408.1	219971	2876.65	4479.21	313.046	17126.5	6861.4	22.1248	4368.08	143.034	67.4926	4618.59	169172	39.348	40.3834	15.2185	86.0581	19.823	2.26261	34.7752	0.244785	83.3167	233.501	85.9574	135.007	12.6697	0.768224	0.106185	0.172058	0.345111	3.83868	0.475612	0.395422	0.18582	73.6671	6.08176	298.973	56.4156	129.975	13.6339	58.48	12.937	3.51923
2127.5	78.4043	8.45177	63.7601	7267.25	5054.85	7287.4	102108	226975	970.234	5202.69	459.038	17842.7	1688.08	18.6702	4425.69	191.178	63.904	1001.31	129653	39.333	56.6513	10.1372	89.6203	21.772	2.39438	46.6085	0.120832	86.846	230.916	30.3285	150.929	13.3473	0.745779	0.102362	0.138319	0.305712	3.85713	0.394002	0.452108	-0.0379741	70.8047	6.14282	289.48	46.1701	91.2529	8.48817	30.8354	5.59251	1.34005
2127.5	107.922	10.4079	60.4449	11042	6065.03	8947.16	113309	247043	22379.8	1000.41	190.203	19919.7	54183.2	21.1593	4276.74	89.8487	57.6586	3216.47	102671	15.2469	35.9357	3.65905	57.229	22.8357	3.4632	10.4294	0.831958	98.2847	378.79	385.049	111.445	12.6252	0.597896	0.17699	0.114155	0.54846	4.51645	0.898156	1.02491	0.726196	79.9488	7.48239	358.986	129.402	383.996	39.5202	178.701	39.9929	11.7936
2128	19.3614	6.98835	78.7085	4961.61	7353.62	4545.74	40403.3	85679	8045.48	535.583	805.789	5567.15	10636.3	34.8525	2703.6	462.158	61.9096	1540.38	296125	37.8488	38.905	6.917	99.6637	15.1837	3.50512	188.849	0.33471	26.1014	168.555	177.556	80.6427	8.40651	3.22064	0.00875233	0.0756972	0.514883	2.45977	1.1235	1.07915	0.331071	78.2119	1.73543	70.3649	31.7663	106.527	11.7073	59.346	17.3662	5.5338
2128.1	13.0308	8.29087	87.8077	11185.8	6281.95	9517.62	31802.6	64466.8	6500.45	3223.47	874.044	3473	7572.69	38.3795	1906.21	378.302	40.7017	7140	398850	77.7193	38.8936	24.3146	90.6302	13.1394	3.77077	284.123	0.870164	17.5695	89.8096	108.59	69.7531	5.99486	3.79181	0.0499113	0.0317382	0.519591	1.75667	1.36404	1.19448	0.249246	99.3818	1.24803	47.8872	20.6985	72.1038	8.1701	42.6209	13.1245	3.92726
2128.15	14.7173	7.58603	94.2985	9259.31	5958.68	7004.05	33002.7	68860.8	5154.73	868.041	841.427	3413.82	3753.34	35.579	2036.09	369.065	43.2709	4014.41	343206	50.5988	31.5617	18.1625	97.5381	13.2506	3.30426	209.939	-0.107341	17.3178	87.3816	76.2006	107.202	6.34416	3.55606	0.0127089	0.0527031	0.500685	1.92371	1.15813	1.06063	0.398698	88.0866	1.29851	48.6053	18.4451	51.84	5.54188	26.9826	7.68372	2.46239
2128.35	17.385	4.02144	80.3622	10447	4677.51	5945.71	33602.8	80268	6095.85	935.577	607.495	4234.39	8638.86	38.9553	2310.54	380.486	47.1192	4215.57	295158	32.4074	33.9576	13.5362	76.6434	11.7267	2.73008	161.905	0.669809	19.717	138.739	117.712	93.6231	7.12937	2.42214	0.0303372	0.000166021	0.352941	2.17495	1.03429	1.05694	0.403307	93.9142	1.68214	83.0809	28.0833	82.1251	9.05531	43.9717	12.5904	3.75948
2128.5	134.489	4.59012	70.0717	7730.5	5614.78	6987.08	142912	307967	727.171	907.295	227.717	25019.3	1482.04	17.9319	5401.25	103.697	66.6769	975.324	64904	16.6216	40.306	4.30934	63.2639	26.992	2.49594	12.0682	0.656597	124.121	300.684	27.5285	124.573	16.3167	0.367609	0.0263987	0.0379031	0.197645	5.01286	0.379247	0.442816	0.146883	80.3493	8.89992	437.332	56.3771	116.716	11.6126	42.4505	8.0519	1.92423
2129.6	75.2773	5.05896	52.2898	8315.76	4353.4	8360.01	98408.1	224268	2018.29	2886.38	409.013	16174.1	4812.94	16.8765	3329.22	104.878	61.0412	3311.25	160568	25.3164	44.8737	5.49063	91.4617	23.3567	2.7263	62.0359	0.392002	83.8304	258.213	49.3312	98.635	10.2464	0.641149	0.0442687	0.0315078	0.167266	3.38238	0.437065	0.482509	0.0186529	71.1318	5.7565	269.413	47.3915	102.855	9.86819	36.8233	7.35941	1.845
2141.8	73.4785	4.1398	35.4491	6880.77	2349.08	2100.82	81306.7	307537	1665.89	2635.46	209.078	7847.97	3300.19	9.38523	3959.19	66.429	47.8349	731.794	30671.7	10.6658	22.1751	31.6268	17.5994	10.5146	1.46747	39.2219	0.110475	30.2771	125.826	81.3334	839.28	10.2599	1.1609	0.094089	0.0559933	0.0805959	1.93982	0.394226	0.28724	0.272987	57.5666	1.78615	158.642	30.0045	74.1456	8.30334	41.0996	11.655	3.3223
2142.2	93.7677	7.89475	77.2397	6975.38	3776.04	4647.38	103109	238634	707.964	1448.04	120.306	22013.1	812.928	18.6675	8631.48	111.515	108.133	988.133	37771.6	12.3418	29.5512	44.6742	35.8397	22.0433	2.21931	20.6103	0.317258	106.153	520.927	53.4986	503.34	26.5552	1.14124	0.0924595	0.0280078	0.176436	4.57806	0.484263	0.549328	0.335379	66.4883	7.4113	468.957	84.0322	179.644	18.2141	66.7944	11.9335	2.41419
2260.4	73.858	4.13746	40.6415	6152.05	3966.91	5994.69	99308.2	241961	428.613	1101.97	252.578	16761.6	685.934	13.7579	5879.93	92.641	63.3537	186.285	54320.9	13.4294	29.0536	8.51564	77.8296	20.2884	1.66187	16.5046	-0.15144	78.8587	246.319	37.2655	447.832	18.0163	0.572662	0.0648906	-0.00451142	0.135553	3.63352	0.344125	0.395958	0.17455	69.6831	4.18638	387.82	40.515	86.4493	8.48097	32.0301	6.2072	1.555
2263	107.599	0.676489	60.1154	6841.46	4231.57	6225.41	110709	268360	642.997	1676.73	219.259	20819.4	1001.14	16.6607	7109.69	108.365	115.367	164.669	53072.6	22.3843	48.8501	10.385	90.6003	26.9189	1.90606	36.1259	0.383334	102.575	303.709	46.1539	411.06	21.5588	0.886008	0.118777	0.0335136	0.157749	5.01928	0.566024	0.578135	0.26291	85.9555	6.01584	485.808	66.8208	139.224	13.8352	50.2519	8.99893	2.1445
2267.2	91.1483	5.17707	43.6905	7682.11	4051.86	5419.46	97208	270992	430.148	1749.65	269.861	17515.3	607.154	13.552	6082.86	99.3425	62.5017	153.126	58089	18.4955	43.3464	9.48005	72.7826	24.7576	1.8443	22.4543	0.653461	79.9026	241.301	60.5041	272.416	18.7866	0.371925	0.0717831	0.0434267	0.180539	4.12854	0.487651	0.510436	0.277843	85.2554	4.51965	386.894	45.7054	100.54	9.41378	34.2057	6.39391	1.66054
2330	119.706	10.7149	65.7512	9573.63	6042.59	7451.42	127211	298772	757.601	11499.7	292.223	24056.4	2003.52	17.8553	6164.14	123.834	124.334	645.836	65335.1	25.8514	59.6042	17.5587	95.2644	29.7923	2.36296	39.7636	0.294101	121.134	160.946	46.7682	170.599	19.4864	2.45488	0.0693777	0.0354418	0.211239	5.92474	0.793001	0.831135	0.0897628	94.5207	8.38408	482.508	62.0233	129.12	13.0383	47.1417	8.55897	2.10521
2332	113.329	7.35807	58.4406	8647.46	4887.04	7029.16	127011	278017	650.864	10353.2	213.04	22683.5	1781.83	18.6841	6286.45	116.539	70.5817	597.068	60481.1	25.4507	61.6163	11.7059	64.6179	26.7677	2.39784	38.5342	0.434839	112.132	149.38	43.2444	192.64	20.1893	1.84053	0.0838981	0.0453602	0.186359	5.11963	0.734813	0.681835	0.129514	83.8344	7.52654	462.751	57.4129	116.277	11.889	42.6884	8.01291	1.92433
2332.4	149.415	3.74141	68.8264	10486.1	6534.64	9077.7	151313	339034	864.574	3094.26	263.63	27840.3	1700.74	21.3455	7096.38	141.95	77.3093	863.925	55360.6	17.5674	50.7096	10.4846	71.8144	34.3407	2.98285	17.8173	0.15491	144.147	149.305	52.9437	161.134	22.4635	0.323268	0.0478703	0.0241889	0.167972	6.52841	0.564848	0.597383	0.312601	110.601	9.95496	556.595	64.0013	130.621	12.8702	47.6089	8.66861	2.22902
2332.8	110.33	5.49836	60.1558	9933.01	4831.77	7296.76	127011	276742	550.408	8751.58	222.127	23379.2	1105.66	19.3419	6347.3	118.057	65.62	552.359	53619.4	22.1831	57.9092	11.132	78.9536	27.0805	2.43346	27.8943	0.77625	117.265	144.519	40.6139	169.621	19.5266	0.675222	0.0606926	0.0303187	0.159497	5.0141	0.514737	0.580172	0.421426	100.239	7.88422	507.351	59.7999	122.118	12.1547	45.9917	8.49506	2.02653
2428.1	97.7455	9.93092	50.986	8065.58	5492.9	7540.27	127711	273987	362.121	466.059	258.02	20077.1	654.568	19.2026	6906.8	120.658	90.884	837.367	52107.2	21.0438	51.2057	15.74	81.0095	27.3235	2.15759	6.96697	0.823352	103.03	131.45	53.1941	222.48	20.2698	1.04803	0.0786056	0.0409949	0.193182	5.06261	0.345634	0.392707	0.135179	103.066	6.1527	500.864	60.7746	127.263	12.4657	46.3751	8.64807	2.12947
2430	118.766	10.1415	60.4377	9617.15	7112.56	8485.06	137511	311617	433.517	527.174	377.981	23867.6	745.122	19.8472	7508.98	136.148	92.4611	1022.62	59055.3	26.1564	51.7571	7.64084	133.247	32.6745	2.59513	9.51777	0.0785691	125.974	146.346	47.7517	136.478	22.7068	0.549526	0.0534029	0.0211383	0.18556	5.75209	0.42181	0.453248	0.254735	116.7	7.57803	531.432	76.0075	161.724	15.5849	57.5339	10.6397	2.51849
2459	99.4277	10.1942	63.331	8403.76	5606.97	6984.54	129911	274025	577.185	1138.1	250.12	22329.1	1301.03	18.9568	6779.08	103.942	104.814	1092.64	44691.2	17.685	49.1805	9.42616	118.352	26.0565	2.44083	14.1443	0.317887	113.616	133.867	38.0827	380.591	20.2278	0.807474	0.0414206	0.0362719	0.15436	4.82345	0.480485	0.477286	0.327277	110.112	6.69282	492.438	63.2783	132.014	13.5706	50.9055	10.4274	1.92151
[truncated: 17 more columns]
